# Supplementary material for: Computer-Aided Directed Evolution Generates Novel AAV Variants with High Transduction Efficiency
Source: Viruses. 2023 Mar 26;15(4):848. doi: 10.3390/v15040848 (PMC10143561; doi:10.3390/v15040848)
Supplement: Supplementary file 1 [file viruses-15-00848-s001.zip]

Archive with 1 entries (1 files):
- viruses-2221499-supplementary.pdf
